# Supplementary material for: Sequence Features Contributing to Chromosomal Rearrangements in Neisseria gonorrhoeae
Source: PLoS One. 2012 Sep 24;7(9):e46023. doi: 10.1371/journal.pone.0046023 (PMC3454330; doi:10.1371/journal.pone.0046023)
Supplement: Table S1 — Locations of ISNgo2 and ISNgo3 elements in N. gonorrhoeae strains FA1090, NCCP11945 and TCDC-NG08107. (XLS) [file pone.0046023.s001.xls]

## Sheet: Sheet1
Supplementary Table 1: Locations of ISNgo2 and ISNgo3 elements in N. gonorrhoeae strains FA1090, NCCP11945 and TCDC-NG08107.
FA1090					NCCP11945					NG08107					Homologous flanking DNA sequence?
Name	Product	From	To	Length	Name	Product	From	To	Length	Name	Product	From	To	Length
NGO0773	ISNgo2 /Irg 1	767722	768723	1001	NGK_1103	ISNgo2 /Irg 1	902782	903783	1001	NGTW08_0841	ISNgo2 / Irg 1	834976	835722	836	Yes
NGO1137	ISNgo2 / Irg 2	1080185	1081147	962	NGK_1989	ISNgo2 /Irg2	1651609	1652571	962	NGTW08_1581	ISNgo2 /Irg1	1566999	1567745	836	Only at the 3' end
NGO1164	ISNgo2 / Irg3	1103017	1103979	962	NGK_1947	ISNgo2 /Irg2	1607649	1608611	962	NGTW08_1545	ISNgo2 /Irg1	1524108	1524854	836	Only at the 3' end
NGO1200	ISNgo2 / Irg 4	1147035	1147997	962	NGK_0243	ISNgo2 /Irg 1	189561	190523	962	NGTW08_0166	ISNgo2 /Irg 1	188644	189390	836	No
NGO1262	ISNgo2 /Irg5	1215967	1216929	962	NGK_1477	ISNgo2 /Irg1	1220249	1221211	962	NGTW08_1156	ISNgo2 /Irg1	1145479	1146225	836	Only at the 3' end
NGO1641	ISNgo2 /Irg6	1599378	1600340	962	NGK_2022	ISNgo2 /Irg2	1674315	1675277	962	NGTW08_1606	ISNgo2 /Irg1	1589017	1589763	836	Only at the 3' end
NGO1703	ISNgo2 /Irg 8	1659056	1660018	962	NGK_2101	ISNgo2 /Irg 1	1733924	1734886	962	NGTW08_1667	ISNgo2 /Irg 1	1648439	1649185	836	Yes*
	Highly similar				NGK_0842	ISNgo3 /Irg 7	684311	684481	170	NGTW08_0670	ISNgo3 /Irg7	673485	673577	182	Yes and highly similar sequences in FA1090 mutated start codon (ATC)
	Not present					Not present				NGTW08_1109	ISNgo3 /Irg7	1109165	1109305	230	Only present in TCDC-NGO8107
NGO1648	ISNgo3 /Irg7	1605581	1606537	956	NGK_2030	ISNgo3 /Irg7	1680523	1681419	896	NGTW08_1612	ISNgo3 /Irg7	1594950	1595768	908	Yes
