# Supplementary material for: Sequence Features Contributing to Chromosomal Rearrangements in Neisseria gonorrhoeae
Source: PLoS One. 2012 Sep 24;7(9):e46023. doi: 10.1371/journal.pone.0046023 (PMC3454330; doi:10.1371/journal.pone.0046023)
Supplement: Table S2 — Locations of IS1016 elements in N. gonorrhoeae strains FA1090 and NCCP11945. (XLS) [file pone.0046023.s002.xls]

## Sheet: Sheet1
Supplementary Table 2: Locations of IS1016 elements in N. gonorrhoeae strains FA1090 and NCCP11945.
Ng strain FA1090					Ng strains NCCP11945					Homologous flanking DNA sequence?
Name	Product	From	To	Length	Name	Product	From	To	Length
NGO0201	IS1016	204491	205144	653	NGK0332	IS1016	274023	274676	653	Yes
NGO0528	IS1016	500821	501474	653	NGK1404	IS1016	1170895	1171548	653	Yes
NGO0559	IS1016	536937	537590	653	NGK1368	IS1016	1134964	1135617	653	Yes
NGO0628	IS1016	617567	618220	653	NGK1286	IS1016	1054365	1054676	311	Yes
NGO0673	IS1016	662306	662959	653	NGK1233	IS1016	1009909	1010562	653	Yes
NGO0730	IS1016	728611	729264	653	NGK1147	IS1016	942235	942888	653	Yes
NGK1066	MafI 1*	1025841	1026155	314	NGK0714	putative IS1016	585665	586042	377	Yes
NGO1157	IS1017	1097814	1098467	653	NGK2015	IS1016	1669111	1669764	653	Yes
NGO1211	IS1016	1160159	1160812	653	NGK0303	IS1016	245666	246319	653	Yes
NGO1256	IS1016	1208062	1208715	653	NGK0250	IS1016	197844	198428	584	Yes
NGO1302	IS1016	1255895	1256548	653	NGK1523	IS1016	1260944	1261597	653	Yes
NGO1317	IS1016	1274941	1275594	653	NGK1540	IS1016	1279996	1280649	653	Yes
NGO1394	IS1016	1356999	1357652	653	NGK1640	IS1016	1365976	1366629	653	Yes
NGO1412	IS1016	1376153	1376806	653	NGK1667	IS1016	1385131	1385784	653	Yes
NGO2087	IS1016	2064373	2065026	653	NGK2549	IS1016	2141542	2142195	653	Yes
	IS1016?	154721	155032	311	NGK0195	IS1016	155512	155823	311	Region has 98% similarity and 307/312 identities in FA1090
	IS1016?	166828	167480	652	NGK0212	IS1016	167620	168273	653	Region has 98% similarity and 644/654 identities in FA1090
	IS1016?	747195	747506	311	NGK1127	IS1016	923993	924304	311	Region has 98% similarity and 307/312 identities in FA1090
	IS1016?	1123056	1123708	652	NGK1968	IS1016	1627695	1628348	653	Region has 98% similarity and 642/653 identities in FA1090
	IS1016?	1941689	1942067	378	NGK2279	IS1016	1890578	1890955	377	Region has 98% similarity and 373/377 identities in FA1090
					NGK2380	IS1016	1981197	1981526	329
					NGK2386	Probable IS1016	1987740	1988240	500
	IS1016?	1831144	1831269	125	NGK2409	Putative IS1016	2007727	2007852	125	Region has 100% similarity and 125/100 identities in FA1090
*	Annotated as Mafl 1 protein but 99% similar to IS1016 (309/315 bases)
