# Supplementary material for: Sequence Features Contributing to Chromosomal Rearrangements in Neisseria gonorrhoeae
Source: PLoS One. 2012 Sep 24;7(9):e46023. doi: 10.1371/journal.pone.0046023 (PMC3454330; doi:10.1371/journal.pone.0046023)
Supplement: Table S3 — Locations of IS1106 in N. gonorrhoeae strains FA1090, NCCP11945 and TCDC-NG08107. (XLS) [file pone.0046023.s003.xls]

## Sheet: Sheet1
Supplementary Table 3: Locations of IS1106 in N. gonorrhoeae strains FA1090, NCCP11945 and TCDC-NG08107.
Ng strain FA1090						Ng strains NCCP11945					Ng strain TCDC-NG08107					Homologous flanking DNA sequences?
Product	From	To	Length	Similarity (%)	Identities	Name	Product	From	To	Length	Name	Product	From	To	Length
IS1106?	78158	78607	449	99	449/449	NGK0107	IS1106	79881	80330	449						yes
Not present						NGK0241	IS1106	188445	188894	449	NGTW0164	IS1106	173783	174253	470	yes
IS1106?	187663	188112	449	99	449/449	NGK0315	IS1106	257513	257962	449	NGTW0224	IS1106	241246	241779	533	At opposite ends of breakpoint
putative IS1106A3?	998573	998809	236	98	232/237	NGK0751	putative IS1106A3	613048	613284	236	NGTW0594	putative IS1106A3	589313	589549	236	yes
IS1106?	578101	578550	449	99	449/449	NGK1327	IS1106	1094034	1094483	449	NGTW1054	IS1106	1029771	1030202	431	NGTW1054 is 20 kb upstream of NGK1327
IS1106?	1541274	1541723	449	99	448/449	NGK1862	IS1106	1550139	1550588	449	NGTW1469	IS1106	1453875	1454261	386	yes
IS1106?	1871370	1871819	449	99	449/449	NGK2356	IS1106	1960644	1961093	449	NGTW1899	IS1106	1869850	1870236	386	yes
