# Supplementary material for: Sequence Features Contributing to Chromosomal Rearrangements in Neisseria gonorrhoeae
Source: PLoS One. 2012 Sep 24;7(9):e46023. doi: 10.1371/journal.pone.0046023 (PMC3454330; doi:10.1371/journal.pone.0046023)
Supplement: Table S4 — Lysogenic dsDNA prophage NGOФ1 in N. gonorrhoeae strains FA1090, NCCP11945 and TCDC-NG08107. (XLS) [file pone.0046023.s004.xls]

## Sheet: Sheet1
Supplementary Table 4: Lysogenic dsDNA prophage NGOФ1 in N. gonorrhoeae strains FA1090, NCCP11945 and TCDC-NG08107.
FA1090				NCCP11945				TCDC-NG08107				Notes
CDS ID	Product	From	To	CDS ID	Product	From	To	CDS ID	Product	From	To
NGO0462	Putative phage integrase	455173	456369	NGK_0635	Putative phage integrase	527032	528009	NGTW08_0500	Putative phage integrase	520802	522022
NGO0463	Putative phage associated protein	456725	456994	NGK_0r637	Putative phage associated protein	528365	528607	NGTW08_0501	Putative phage associated protein	522378	522647
NGO0464	Putative phage associated protein	457189	457872	NGK_0638	Putative phage associated protein	528829	529512	NGTW08_0502	Putative phage associated protein	522842	523525
NGO0465	Putative phage associated protein	457883	458419	NGK_0639	Putative phage associated protein	529523	530101	NGTW08_0503	Putative phage associated protein	523536	524114
NGO0466	Putative phage associated protein	458530	458745	NGK_0640	Putative phage associated protein	530170	530385	NGTW08_0504	Putative phage associated protein	524183	524398	Shares homology with NGOФ3
NGO0467	Putative phage associated protein	458797	459288	NGK_0641	Putative phage associated protein	530437	530928	NGTW08_0505	Putative phage associated protein	524450	524941	Shares homology with NGOФ2 and NGOФ3
NGO0468	Putative phage associated protein	459285	459467	NGK_0642	Putative phage associated protein	530925	531149		Not annotated			Shares homology with NGOФ2 and NGOФ3
NGO0469	Putative phage associated protein	459607	460293	NGK_0643	Putative phage associated protein	531247	531933	NGTW08_0506	Putative phage associated protein	525260	525928	Shares homology with NGOФ2 and NGOФ3
NGO0470	Putative phage associated protein	460362	460523	NGK_0644	Putative phage associated protein	532002	532163	NGTW08_0507	Putative phage associated protein	526015	526176	Shares homology with NGOФ2 and NGOФ3
NGO0471	Putative phage associated protein*	460520	460735	NGK_0645	Hypothetical protein	532193	532657	NGTW08_0508	Hypothetical Protein	526206	526670	Shares homology with NGOФ2 and NGOФ3
NGO0472	Putative phage associated protein	460949	461236		Not annotated				Not annotated			Shares homology with NGOФ2 and NGOФ3
NGO0473	Putative phage associated protein	461422	461697		Not annotated			NGTW08_0509	Putative phage associated protein	527077	527343	Shares homology with NGOФ2
NGO0474	Putative phage associated protein	461694	462170	NGK_0646	Putative phage associated protein	533348	533824	NGTW08_0510	Putative phage associated protein	527361	527837	Shares homology with NGOФ2
NGO0475	Putative phage associated protein	462203	462403	NGK_0647	Putative phage associated protein	533857	534057	NGTW08_0511	Putative phage associated protein	527870	528070	Shares homology with NGOФ2 and NGOФ3
NGO0476	Putative phage associated protein	462601	463014	NGK_0648	Putative phage associated protein	534255	534668	NGTW08_0512	Putative phage associated protein	528268	528681
NGO0477	Putative phage associated protein	463011	463448	NGK_0649	Putative phage associated protein	534665	535102	NGTW08_0513	Putative phage associated protein*	528678	528977
NGO0478	Putative phage associated protein	463489	463926	NGK_0650	Putative phage associated protein	535143	535580	NGTW08_0514	Putative phage associated protein	529156	529593
NGO0479	Putative lambda repressor cl	464039	464755	NGK_0651	Putative lambda repressor cl	535697	536359	NGTW08_0515	Putative lambda repressor cl	529708	530370
NGO0480	Putative phage associated protein	465140	465295	NGK_0652	Putative phage associated protein	536798	536953		Not annotated			Shares homology with NGOФ3
NGO0481	Putative phage associated protein	465272	465460	NGK_0653	Putative phage associated protein	536930	537118	NGTW08_0516	Putative phage associated protein	530925	531113	Shares homology with NGOФ2 and NGOФ3
NGO0482	Putative phage associated protein	465465	465827		Not annotated				Not annotated			Shares homology with NGOФ2 and NGOФ3
NGO0483	Putative phage associated protein	465465	465827	NGK_0654	Putative phage associated protein	537291	537518	NGTW08_0517	Putative phage associated protein	531287	531514	Shares homology with NGOФ2 and NGOФ3
	Not annotated			NGK_0655	Hypothetical protein	537515	537652		Not annotated
NGO0484	Putative phage associated protein	465978	467042	NGK_0656	Putative phage associated protein	537636	538700	NGTW08_0518	Putative phage associated protein*	531511	532416	Shares homology with NGOФ2
NGO0485	Putative rep DNA helicase	467039	468400	NGK_0657	Putative replicative DNA helicase	538697	540058		Not present			Shares homology with NGOФ2
NGO0486	Putative phage associated protein	468417	468701	NGK_0658	Putative phage associated protein	540075	540305		Not annotated			Shares homology with NGOФ2 and NGOФ3
NGO0487	Putative phage associated protein	468740	469234	NGK_0659	Putative phage associated protein	540328	540891	NGTW08_0519	Putative phage associated protein	532492	532986	Shares homology with NGOФ2 and NGOФ3
					Breakpoint - inversion of block 4 (Figure 1)				Breakpoint - inversion of block 4 (Figure 1)			SSREE1
NGO0488	Putative phage associated protein	469411	469560	NGK_1448	Putative phage associated protein†	1204298	1204050	NGTW08_1136	Hypothetical Protein	1133140	1132835	Shares homology with NGOФ2 and NGOФ3
NGO0489	Putative phage associated protein	469696	470241	NGK_1446/7	Putative phage associated protein‡	1204069	1203740	NGTW08_1135	Putative phage associated protein	1132868	1132305	Shares homology with NGOФ2 and NGOФ3
NGO0490	Putative phage associated protein	470231	470464	NGK_1445	Hypothetical protein†	1203352	1203224		Not present
NGO0491	Putative phage associated protein	470508	470915	NGK_1444	Putative phage associated protein	1203102	1202695	NGTW08_1134	Putative phage associated protein	1132196	1131789
NGO0492	Putative phage associated protein	471138	471644		Not present				Not present
	Not present			NGK_1443	Hypothetical protein	1202649	1201444	NGTW08_1133	Hypothetical Protein	1131743	1130538
	Not present			NGK_1442	Putative phage associated protein	1201162	1200293	NGTW08_1132	Putative phage associated protein	1130256	1129387
NGO0493	Putative phage associated protein	471965	472186		Not present				Not present
NGO0494	Putative phage associated protein^	472479	472928	NGK_1441	Putative phage associated protein	1199551	1199871	NGTW08_1131	Putative phage associated protein	1128965	1128965
NGO0495	Putative phage associated protein	472990	474411	NGK_1440	Putative phage associated protein	1198068	1199420	NGTW08_1130	Putative phage associated protein	1128514	1127162
NGO0496	Putative phage associated protein	474408	476555	NGK_1439	Putative phage associated protein	1195924	1198071	NGTW08_1129	Putative phage associated protein*	1127165	1125192
NGO0497	Putative phage associated protein	476623	477780	NGK_1438	Putative phage associated protein	1194699	1195856	NGTW08_1128	Putative phage associated protein	1124929	1124588
NGO0498	Putative phage associated protein	477821	479320	NGK_1437	Putative phage associated protein	1193159	1194658	NGTW08_1127	Putative phage associated protein	1124432	1123275
NGO0499	Putative phage associated protein	479327	479689	NGK_1436	Putative phage associated protein	1192784	1193152	NGTW08_1126	Putative phage associated protein	1123234	1121735
NGO0500	Putative phage associated protein	479692	480222	NGK_1435	Putative phage associated protein	1192251	1192781	NGTW08_1125	Putative phage associated protein	1121728	1121366
NGO0501	Putative phage associated protein*	480370	480702	NGK_1434	Putative phage associated protein	1191769	1192242	NGTW08_1124	Putative phage associated protein	1121363	1120833
NGO0502	Putative phage associated protein	480699	481127	NGK_1433	Putative phage associated protein	1191344	1191772	NGTW08_1123	Putative phage associated protein	1120833	1120351
NGO0503	Putative phage associated protein	481153	481926	NGK_1432	Putative phage associated protein	1190545	1191318	NGTW08_1122	Putative phage associated protein	1120354	1119926
NGO0504	Putative phage associated protein	481987	482316	NGK_1431	Putative phage associated protein	1190155	1190484	NGTW08_1121	Putative phage associated protein	1119900	1119127
NGO0505	Putative phage associated protein	142328	482594	NGK_1430	Putative phage associated protein	1189877	1190143	NGTW08_1120	Putative phage associated protein	1119066	1118737
NGO0506	Putative phage associated protein	482594	483193	NGK_1429	Putative phage associated protein	1189278	1189877	NGTW08_1119	Putative phage associated protein	1118725	1118459
NGO0507	Putative phage associated protein	483190	484044	NGK_1428	Putative phage associated protein	1188427	1189281	NGTW08_1118	Putative phage associated protein	1118459	1117860
NGO0508	Putative phage associated protein	484046	484477	NGK_1427	Putative phage associated protein	1187994	1188344	NGTW08_1117	Putative phage associated protein	1117863	1117009
NGO0509	Putative phage associated protein*	484505	484786	NGK_1426	Putative phage associated protein	1187520	1187966	NGTW08_1116	Putative phage associated protein	1116926	1116576
NGO0510	Putative phage associated protein	485026	489171	NGK_1425	Putative phage associated protein	1183303	1187448	NGTW08_1114	Putative phage associated protein	1116030	1111885
	Not annotated			NGK_1424	Hypothetical protein	1183318	1183193		Not annotated
NGO0511	Hypothetical protein	489283	489588	NGK_1423	Putative phage associated protein	1182886	1183191	NGTW08_1113	Hypothetical Protein	1111773	1111468
NGO0512(1)	Putative phage associated protein	489659	490129		Not annotated				Not annotated
NGO0512(2)	Putative phage associated protein	489593	490528	NGK_1422	Putative phage associated protein	1182345	1182824		Not annotated
NGO0514	Putative phage associated protein	490130	490462	NGK_1421	Putative phage associated protein	1182344	1182012		Not annotated
NGO0515	Putative phage associated protein	490591	490824	NGK_1419/20	Putative phage associated protein‡	1182012	1182344	NGTW08_1111/2	Hypothetical Protein‡	1110597	1110430
NGO0516	Plasmid stable inheritance protein	490832	491179	NGK_1418	Plasmid stable inheritance protein	1181297	1181644	NGTW08_1110	Plasmid stable inheritance protein	1110226	1109879
NGO0517	Peml	491179	491415	NGK_1417	Peml	1181061	1181297		Not annotated
	Not present				Not present			NGTW08_1109	Irg7	1109305	1109075
NGO0518	Putative phage associated protein	491622	492161	NGK_1416	Putative phage associated protein	1180315	1180854	NGTW08_1108	Putative phage associated protein	1108784	1108245
	Not present			NGK_1415	Putative phage associated protein	1180157	1180315		Not present
NGO0519	Putative phage associated protein	492162	492506	NGK_1414	Putative phage associated protein	1179832	1180173	NGTW08_1107	Putative phage associated protein	1107961	1107620
	Not present			NGK_1413	Hypothetical protein	1179675	1179828	NGTW08_1106	Hypothetical Protein	1107636	1107463
NGO0520	Putative phage associated protein	492680	492991	NGK_1412	Putative phage associated protein	1179341	1179673		Not present
NGO0521	Putative phage associated protein	493004	493153	NGK_1411	Putative phage associated protein	1179214	1179363		Not present
NGO0522	Tail length tape measure protein	493183	496230	NGK_1410	Tail length tape measure protein	1176140	1179184	NGTW08_1105	Tail length tape measure protein	1106637	1103590
NGO0523	Putative phage associated protein	496290	496769	NGK_1409	Putative phage associated protein	1175635	1176078	NGTW08_1104	Putative phage associated protein	1103530	1103087
NGO0524	Putative integrase	497111	498100	NGK_1408	Putative integrase	1174268	1175257	NGTW08_1103	Putative integrase	1102709	1101720
*	CDS is shorter in this strain than in the others.
†	Annotated CDS in this strain in on the opposite strand as the annotated CDS in the other strains.
‡	Annotated as two CDSs in this strain.
^	CDS is longer in this strain than in the others.
