# Supplementary material for: Sequence Features Contributing to Chromosomal Rearrangements in Neisseria gonorrhoeae
Source: PLoS One. 2012 Sep 24;7(9):e46023. doi: 10.1371/journal.pone.0046023 (PMC3454330; doi:10.1371/journal.pone.0046023)
Supplement: Table S5 — Lysogenic dsDNA prophage NGOФ2 in N. gonorrhoeae strains FA1090, NCCP11945 and TCDC-NG08107. (XLS) [file pone.0046023.s005.xls]

## Sheet: Sheet1
Supplementary Table 5: Lysogenic dsDNA prophage NGOФ2 in N. gonorrhoeae strains FA1090, NCCP11945 and TCDC-NG08107.
FA1090				NCCP11945				TCDC-NG08107				Notes
CDS ID	Product	From	To	CDS ID	Product	From	To	CDS ID	Product	From	To
NGO1085	Putative phage associated protein	1044447	1045292	NGK_0679	Putative phage associated protein	561260	560415	NGTW08_0539	Putative phage associated protein*	552338	552664
NGO1086	Putative phage associated protein†	1045279	1045479	NGK_0678	Putative phage associated protein	560229	560378	NGTW08_0538	Hypothetical protein	552140	552301
NGO1087	Putative phage associated protein	1045494	1046174	NGK_0676/7	Hypothetical protein‡	559819	560226	NGTW08_0537	Hypothetical protein†	551475	552149
NGO1088	Putative phage associated protein	1046153	1046638	NGK_0675	Putative phage associated protein	559071	559556	NGTW08_0538	Putative phage associated protein†	550993	551478
NGO1089	Putative phage associated protein	1046644	1047117	NGK_0674	Putative phage associated protein	558607	559065	NGTW08_0539	Putative phage associated protein	550472	550987
NGO1090	Putative phage associated protein	1047173	1048468	NGK_0673	Putative phage associated protein	557242	558537	NGTW08_0540	Putative phage associated protein	549164	550459
NGO1091	Putative phage associated protein*	1048489	1048887	NGK_0672	Putative phage associated protein	556661	557221	NGTW08_0541	Putative phage associated protein	548583	549143
NGO1092/3	Putative phage associated protein‡	1049094	1055027	NGK_0671	Putative phage associated protein	549312	556616	NGTW08_0542/3	Putative phage associated protein‡	542626	548538
	Not annotated				Not annotated			NGTW08_0544	Hypothetical protein	541163	541450
NGO1094	Putative phage associated protein	1056442	1057638	NGK_0670	Putative phage associated protein	548119	549315	NGTW08_0545	Putative phage associated protein	540006	541202
NGO1095	Putative phage associated protein	1057849	1058322		not present				not present
NGO1096	Putative phage associated protein	1058422	1058637		not present				not present
NGO1097	Putative phage associated protein	1058674	1060926	NGK_0669	Putative phage associated protein	545630	547882	NGTW08_0528	Putative phage associated protein	537517	539769
NGO1098	Putative phage associated protein	1060926	1062200	NGK_0668	Putative phage associated protein	544356	545630	NGTW08_0527	Putative phage associated protein	536243	537517
NGO1099/1100	Putative phage associated protein‡	1062181	1062423	NGK_0667	Putative phage associated protein	543836	544375	NGTW08_0526	Putative phage associated protein	535690	536262
NGO1101	Putative phage associated protein	1063034	1063034	NGK_0666	Putative phage associated protein	543456	543836	NGTW08_0525	Putative phage associated protein	1076284	1076598
NGO1102	Putative phage associated protein	1063207	1063725	NGK_0665	Putative phage associated protein	542831	543349	NGTW08_0524	Putative phage associated protein	1076771	1077289
NGO1103	Putative phage associated protein	1063716	1064099	NGK_0664	Putative phage associated protein	542457	542840	NGTW08_0523	Putative phage associated protein	534344	534727
NGO1104	Putative phage associated protein	1064096	1064401	NGK_0663	Putative phage associated protein	542155	542460	NGTW08_0522	Putative phage associated protein	534042	534347
NGO1105	Putative phage associated protein†	1064373	1064993	NGK_0662	Putative phage associated protein	542162	541560	NGTW08_0521	Putative phage associated protein	533447	534049	Shares homology with NGOФ1
NGO1106	Putative phage associated protein	1065119	1065268	NGK_0661	Putative phage associated protein	541424	541275	NGTW08_0520	Hypothetical protein†	533175	533480	Shares homology with NGOФ1 and NGOФ3
NGO1107	Putative phage associated protein	1065246	1065614	NGK_0660	Putative phage associated protein	541049	540888		not present			Shares homology with NGOФ3
					Breakpoint - inversion of block 4 (Figure 1)				Breakpoint - inversion of block 4 (Figure 1)			SSREE2
NGO1108	Putative phage associated protein	1065652	1066146	NGK_1449	Putative phage associated protein	1204374	1204910	NGTW08_1137	Putative phage associated protein	1133329	1133823	Shares homology with NGOФ1 and NGOФ3
NGO1109	Putative phage associated protein	1066185	1066469	NGK_1450	Putative phage associated protein	1204959	1205189		Not annotated			Shares homology with NGOФ1 and NGOФ3
	Not present			NGK_1451	Putative DNA replication protein	1205182	1205916	NGTW08_1138	Putative DNA replicative protein	1120298	1121224
	Not present			NGK_1452	Putative phage associated protein	1205973	1206809	NGTW08_1139	Putative phage associated protein	1121271	1122107
	Not present			NGK_1453	Hypotheticalk protein	1206938	1207072		Not annotated
	Not present			NGK_1454	methyl accepting chemotaxis signal transducer	1207069	1207269	NGTW08_1140	Hypothetical protein	1122273	1122503
	Not present			NGK_1455	Putative phage repressor	1207621	1208307		Not present
	Not present			NGK_1456	Putative Cl protein	1208347	1209045	NGTW08_1141	putatve Cl protein	1122800	1123315
	Not present			NGK_1457	Hypothetical protein	1209284	1209982		Not present
					Breakpoint - rearrangement of block 7 (Figure 1)				Breakpoint - rearrangement of block 7 (Figure 1)
NGO1110	Putative DNA replicative helicase	1066486	1067847		not present				not present			Shares homology with NGOФ1
NGO1111	Putative phage associated protein	1067844	1068974		not present				not present			Shares homology with NGOФ1
NGO1112	Putative phage associated protein	1069092	1069319	NGK_1937	Putative phage associated protein	1603633	1603406	NGTW08_1539	Putative phage associated protein	1520032	1519805	Shares homology with NGOФ1
NGO1113	Putative phage associated protein	1069492	1069680	NGK_1936	Putative phage associated protein	1603233	1603045	NGTW08_1538	Putative phage associated protein	1519631	1519443	Shares homology with NGOФ1 and NGOФ3
NGO1114	Putative phage associated protein	1069657	1069812	NGK_1935	Putative phage associated protein	1603068	1602913	NGTW08_1537	Putative phage associated protein	1519466	1519311	Shares homology with NGOФ1 and NGOФ3
NGO1115	Putative phage associated protein	1069893	1070081		Not annotated				Not annotated			Shares homology with NGOФ1
NGO1116	Putative phage repressor protein	1070260	1070907	NGK_1934	Putative Phage repressor protein	1602490	1601786	NGTW08_1536	Putative phage repressor protein	1518888	1518184
NGO1117	Putative phage associated protein	1071067	1071606	NGK_1933	Putative phage associated protein	1601626	1601087	NGTW08_1535	Putative phage associated protein	1518024	1517485
NGO1118	Putative phage associated protein	1071607	1071966	NGK_1932	Putative phage associated protein	1601086	1600727	NGTW08_1534	Putative phage associated protein	1517484	1517125
NGO1119	Putative phage associated protein	1071983	1072201	NGK_1931	Putative phage associated protein	1600710	1600492	NGTW08_1533	Putative phage associated protein	1517108	1516890
					Breakpoint - rearrangement of block 7 (Figure 1)				Breakpoint - rearrangement of block 7 (Figure 1)
NGO1120	Putative phage associated protein	1072684	1072884	NGK_1462	Putative phage associated protein	1212733	1212933	NGTW08_1143	Putative phage associated protein	1137761	1137961	Shares homology with NGOФ1
NGO1121	Putative phage associated protein	1072917	1073393	NGK_1463	Putative phage associated protein	1212733	1212933	NGTW08_1144	Putative phage associated protein	1137994	1138470	Shares homology with NGOФ1
NGO1122	Putative phage associated protein	1073390	1073665		Not annotated			NGTW08_1145	Putative phage associated protein	1138488	1138754	Shares homology with NGOФ1
NGO1123	Putative phage associated protein	1073806	1074138		Not annotated				Not annotated			Shares homology with NGOФ1 and NGOФ3
NGO1124	Putative phage associated protein	1074307	1074567	NGK_1464	Putative phage associated protein	1214133	1214597	NGTW08_1146	Hypothetical protein	1139161	1139625	Shares homology with NGOФ1 and NGOФ3
	not annotated			NGK_1465	Putative phage associated protein	1214627	1214788		annotated differently			Shares homology with NGOФ1 and NGOФ3
NGO1125	Putative phage associated protein	1074564	1074725		Not annotated			NGTW08_1147	Putative phage associated protein	1139655	1139816	Shares homology with NGOФ1 and NGOФ3
NGO1126	Putative phage associated protein	1074794	1075480	NGK_1466	Putative phage associated protein	1214857	1215543	NGTW08_1148	Putative phage associated protein	1139903	1140571	Shares homology with NGOФ1 and NGOФ3
NGO1127	Putative phage associated protein	1075620	1075802	NGK_1467	Putative phage associated protein	1215641	1215865		not annotated			Shares homology with NGOФ1 and NGOФ3
NGO1128	Putative phage associated protein	1075799	1076290	NGK_1468	Putative phage associated protein	1215862	1216353	NGTW08_1149	Putative phage associated protein	1140890	1141381	Shares homology with NGOФ1 and NGOФ3
NGO1129	Putative phage associated protein	1076342	a	NGK_1469	Putative phage associated protein	1216405	1216620	NGTW08_1150	Putative phage associated protein	1141433	1141648	Shares homology with NGOФ1 and NGOФ3
NGO1130	Putative phage associated protein	1076668	1077651	NGK_1470	Putative phage associated protein	1216689	1217714	NGTW08_1151	Putative phage associated protein	1141717	1142742	Shares homology with NGOФ3
NGO1131	Putative phage associated protein	1077648	1078061	NGK_1471/2	Hypothetical protein‡	1217735	1217941	NGTW08_1152	Putative phage associated protein	1142763	1143152
NGO1132	Putative phage associated protein	1078087	1078281	NGK_1473	Putative phage associated protein	1218151	1218345		not present
*	CDS is shorter in this strain than in the others.
†	Annotated CDS in this strain in on the opposite strand as the annotated CDS in the other strains.
‡	Annotated as two CDSs in this strain.
