# Supplementary material for: Sequence Features Contributing to Chromosomal Rearrangements in Neisseria gonorrhoeae
Source: PLoS One. 2012 Sep 24;7(9):e46023. doi: 10.1371/journal.pone.0046023 (PMC3454330; doi:10.1371/journal.pone.0046023)
Supplement: Table S6 — Lysogenic dsDNA prophage NGOФ3 in N. gonorrhoeae strains FA1090, NCCP11945 and TCDC-NG08107. (XLS) [file pone.0046023.s006.xls]

## Sheet: Sheet1
Supplementary Table 6: Lysogenic dsDNA prophage NGOФ3 in N. gonorrhoeae strains FA1090, NCCP11945 and TCDC-NG08107.
FA1090				NCCP11945				TCDC-NG08107				Notes
CDS ID	Product	From	To	CDS ID	Product	From	To	CDS ID	Product	From	To
NGO1613	Putative Integrase/ recombinase	1583028	1584182	NGK_1918	Putative Integrase/ recombinase	1592294	1593457	NGTW08_1521	Putative Integrase/ recombinase	1508694	1509857
NGO1614	Putative phage associated protein	1584232	1584498	NGK_1919	Putative phage associated protein	1593507	1593773	NGTW08_1522	Putative phage associated protein	1509907	1510173
NGO1615	Putative phage associated protein	1584606	1585754	NGK_1920	Putative phage associated protein	1593881	1594828	NGTW08_1523	Putative phage associated protein	1510281	1511405
	Not annotated				Hypothetical protein	1594800	1595006		Not annotated			Shares homology with NGOФ2
NGO1616	Putative phage associated protein	1585751	1586734	NGK_1922	Putative phage associated protein	1595027	1596052	NGTW08_1524	Putative phage associated protein	1511426	1512451	Shares homology with NGOФ2
NGO1617	Putative phage associated protein	1586845	1587060	NGK_1923	Putative phage associated protein	1596121	1596336	NGTW08_1525	Putative phage associated protein	1512520	1512735	Shares homology with NGOФ1 and NGOФ2
NGO1618	Putative phage associated protein	1587112	1587603	NGK_1924	Putative phage associated protein	1596388	1596879	NGTW08_1526	Putative phage associated protein	1512787	1513278	Shares homology with NGOФ1 and NGOФ2
NGO1619	Putative phage associated protein	1587600	1587782	NGK_1925	Putative phage associated protein	1596876	1597100		Not annotated			Shares homology with NGOФ1 and NGOФ2
NGO1620	Putative phage associated protein*	1587922	1588425	NGK_1926	Putative phage associated protein	1597198	1597884	NGTW08_1527	Putative phage associated protein	1513597	1514265	Shares homology with NGOФ1 and NGOФ2
NGO1621	Putative phage associated protein	1588677	1588838	NGK_1927	Putative phage associated protein	1597953	1598114	NGTW08_1528	Putative phage associated protein	1514352	1514513	Shares homology with NGOФ1 and NGOФ2
NGO1622	Putative phage associated protein*	1588835	1589110	NGK_1928	Hypothetical protein	1598144	1598608	NGTW08_1529	Hypothetical protein	1514543	1515007	Shares homology with NGOФ1 and NGOФ2
NGO1623	Putative phage associated protein	1589263	1589550		Not annotated				Not annotated			Shares homology with NGOФ1 and NGOФ2
	Not present				Not annotated			NGTW08_1530	Putative phage associated protein^	1515414	1515680	Shares homology with NGOФ1 and NGOФ2
	Not present			NGK1929	Putative phage associated protein	1599299	1599775	NGTW08_1531	Putative phage associated protein	1515698	1516174	Shares homology with NGOФ2
NGO1624	Putative phage associated protein	1589736	1589936	NGK1930	Putative phage associated protein	1599808	1600008	NGTW08_1532	Putative phage associated protein	1516207	1516407	Shares homology with NGOФ1 and NGOФ2
					Breakpoint - rearrangement of block 5 (Figure 1)				Breakpoint - rearrangement of block 5 (Figure 1)
NGO1625	Putative phage associated protein	1590177	1590593		Not present				Not present
NGO1626	Putative phage associated protein	1590602	1591249		Not present				Not present
NGO1627	Putative phage associated protein	1591369	1591770	NGK_1460	Putative phage associated protein	1211251	1211652		Not present
NGO1628	Putative phage associated protein	1591873	1592055	NGK_1461	Putative phage associated protein	1210967	1211149		Not present
NGO1629	Putative phage associated protein	1592225	1593043	NGK_1462	Putative phage associated protein	1209979	1210797		Not present
					Breakpoint - rearrangement of block 5 (Figure 1)				Breakpoint - rearrangement of block 5 (Figure 1)
NGO1630	Putative phage repressor protein	1593316	1594071		Not present				Not present
NGO1631	Putative phage associated protein	1594482	1594637	NGK_1935	Putative phage associated protein	1602913	1603068	NGTW08_1537	Putative phage associated protein	1519311	1519466	Shares homology with NGOФ1 and NGOФ2
NGO1632	Putative phage associated protein	1594614	1594802	NGK_1936	Putative phage associated protein	1603045	1603045	NGTW08_1538	Putative phage associated protein	1519443	1519631	Shares homology with NGOФ1 and NGOФ2
NGO1633	Putative phage associated protein	1594975	1595202	NGK_1937	Putative phage associated protein	1603406	1603633	NGTW08_1539	Putative phage associated protein	1519805	1520032
NGO1634	Putative phage associated protein	1595199	1595750	NGK_1938	Putative phage associated protein	1603630	1604172	NGTW08_1540	Putative phage associated protein	1520029	1521039
NGO1635	Putative phage associated protein	1596026	1596241	NGK_1939	Putative phage associated protein	1604186	1604716		Not annotated
NGO1636	Putative DNA replication protein	1596419	1597036	NGK_1940	Putative DNA replication protein	1604773	1605507	NGTW08_1541	Putative DNA replication protein	1521166	1522194
NGO1637	Putative phage associated protein	1597106	1597261	NGK_1941	Putative phage associated protein	1605500	1605730		Not annotated			Shares homology with NGOФ1 and NGOФ2; SSREE3
NGO1638	Putative phage associated protein	1597352	1597846	NGK_1942	Putative phage associated protein	1605779	1606315	NGTW08_1542	Putative phage associated protein	1522233	1522727	Shares homology with NGOФ1 and NGOФ2; SSREE3
NGO1639	Putative phage associated protein	1597884	1598387	NGK_1943	Putative phage associated protein	1606391	1606639		Not annotated
	Not annotated			NGK_1944	Hypothetical protein	1606620	1606949	NGTW08_1543	Hypothetical protein	1522916	1523221
NGO1640	Putative phage associated protein	1598474	1599049	NGK_1945	Putative phage associated protein	1606946	1607320	NGTW08_1544	Putative phage associated protein	1523188	1523733
	Breakpoint				Breakpoint - insertion of NGOΦ9				Breakpoint - insertion of NGOΦ9
NGO1649	Putative phage associated protein	1606828	1607367	NGK_2031	Putative phage associated protein	1681722	1682261	NGTW08_1613	Putative phage associated protein	1596059	1596598	Shares homology with NGOФ1
NGO1650	Putative phage associated protein	1607368	1607368	NGK_2032	Putative phage associated protein	1682262	1682606		Not annotated			Shares homology with NGOФ1
	Not annotated			NGK_2033	Hypothetical protein	1682590	1682763		Not annotated			Shares homology with NGOФ1
	Not annotated			NGK_2034	Hypothetical protein	1682918	1683037		Not annotated			Shares homology with NGOФ1
NGO1651	Putative phage associated protein	1608229	1608609	NGK_2035	Putative phage associated protein	1683135	1683476	NGTW08_1614	Putative phage associated protein	1597472	1597813
	Not annotated			NGK_2036	Hypothetical protein	1683641	1683641		Not annotated
NGO1652	Putative phage associated protein	1608810	1609808	NGK_2037	Putative phage associated protein	1683677	1684519	NGTW08_1615	Putative phage associated protein	1598014	1598850
*	CDS is shorter in this strain than in the others.
^	CDS is longer in this strain than in the others.
