# Supplementary material for: Sequence Features Contributing to Chromosomal Rearrangements in Neisseria gonorrhoeae
Source: PLoS One. 2012 Sep 24;7(9):e46023. doi: 10.1371/journal.pone.0046023 (PMC3454330; doi:10.1371/journal.pone.0046023)
Supplement: Table S7 — Percent similarity of SSREEs in N. gonorrhoeae strains. (XLS) [file pone.0046023.s007.xls]

## Sheet: Sheet1
Supplementary Table 7: Percent similarity of SSREEs in N. gonorrhoeae strains.
		SSREE1			SSREE2			SSREE3
		FA1090	NCCP11945	TCDC-NGO8107	FA1090	NCCP11945	TCDC-NGO8107	FA1090	NCCP11945	TCDC-NGO8107
SSREE1	FA1090	100	98	99	99	99	99	99	99	99
	NCCP11945		100	99	98	99	99	98	99	99
	TCDC-NGO8107			100	99	99	100	98	99	100
SSREE2	FA1090				100	98	99	99	98	99
	NCCP11945					100	99	99	100	99
	TCDC-NGO8107						100	98	99	100
SSREE3	FA1090							100	99	98
	NCCP11945								100	99
	TCDC-NGO8107									100
