# Supplementary material for: Sequence Features Contributing to Chromosomal Rearrangements in Neisseria gonorrhoeae
Source: PLoS One. 2012 Sep 24;7(9):e46023. doi: 10.1371/journal.pone.0046023 (PMC3454330; doi:10.1371/journal.pone.0046023)
Supplement: Table S8 — Lysogenic dsDNA prophage NGOФ4 in N. gonorrhoeae strains FA1090, NCCP11945 and TCDC-NG08107. (XLS) [file pone.0046023.s008.xls]

## Sheet: Sheet1
Supplementary Table 8: Lysogenic dsDNA prophage NGOФ4 in N. gonorrhoeae strains FA1090, NCCP11945 and TCDC-NG08107.
FA1090				NCCP11945				TCDC-NG08107				Notes
CDS ID	Product	From	To	CDS ID	Product	From	To	CDS ID	Product	From	To
NGO1000	Putative phage associated protein	972837	973064	NGK_0789	Putative phage associated protein	641107	640856	NGTW08_0628	Putative phage associated protein	629874	629659
NGO1001	Putative phage associated protein^	973188	973673	NGK_0788	Putative phage associated protein	640756	640424	NGTW08_0627	Hypothetical protein	629689	629225
	Not present			NGK_0787	[Genomic DNA inserted]				[Genomic DNA inserted]	627924	627274
NGO1002	Putative phage associated protein	973680	974048		Not present				Not present
NGO1003	Putative phage associated protein	974075	974617	NGK_0786	Putative phage associated protein	637212	637754	NGTW08_0625	Putative phage associated protein	626872	626330
	Not annotated				Not annotated			NGTW08_0624	Hypothetical protein	626372	626127
NGO1004	Putative phage associated protein	974783	975142	NGK_0785	Putative phage associated protein	637046	636687	NGTW08_0623	Putative phage associated protein	626164	625805
NGO1005	Putative phage associated protein	975275	976141	NGK_0784	Putative phage associated protein	635688	636554	NGTW08_0622	Putative phage associated protein	625672	624806
NGO1006	Putative phage associated protein	976191	976541	NGK_0783	Putative phage associated protein^	635638	635129		Not present
NGO1007	Putative phage associated protein	976976	977185	NGK_0782	Putative phage associated protein	634861	634652	NGTW08_0621	Putative phage associated protein	624554	624345
NGO1008	Putative phage associated protein^	977178	977468	NGK_0781	Putative phage associated protein	634659	634438	NGTW08_0620	Putative phage associated protein	624352	624131
NGO1009	Putative phage associated protein	977473	977760	NGK_0780	Putative phage associated protein	634364	634077	NGTW08_0619	Putative phage associated protein	624057	623770
NGO1010	Putative phage associated protein	977880	978314	NGK_0779	Putative phage associated protein	633957	633523	NGTW08_0618	Putative phage associated protein	623650	623216
NGO1011	Putative phage associated protein	978515	978889	NGK_0778	Putative phage associated protein*	633322	633173		Not annotated
NGO1012	Putative phage associated protein	978886	979764	NGK_0776/7	Putative phage associated protein‡	632951	632571	NGTW08_0617	Putative phage associated protein	622644	621604	Annotated as 2 CDS in NCCP11945
NGO1013	Putative phage repressor	980160	980540	NGK_0775	Putative phage repressor	631679	631329	NGTW08_0616	Putative phage repressor	621370	621020
NGO1014	Putative phage associated protein	980749	981042	NGK_0774	Putative phage associated protein	631027	630797	NGTW08_0615	Putative phage associated protein	620718	620488
NGO1015	Putative phage associated protein	981023	981313	NGK_0773	Putative phage associated protein	630810	630526	NGTW08_0614	Putative phage associated protein	620501	620217
	Not annotated			NGK_0772	Hypothetical protein	630489	630307	NGTW08_0613	Hypothetical protein	620180	619998
	Not annotated			NGK_0771	Hypothetical protein	630331	630218	NGTW08_0612	Hypothetical protein	619909	619307
NGO1020	Putative phage associated protein	982212	984008	NGK_0770	Putative phage associated protein	630218	627849	NGTW08_0611	Putative phage associated protein	619314	617548
^	CDS is longer in this strain than in the others.
*	CDS is shorter in this strain than in the others.
‡	Annotated as two CDSs in this strain.
