# Supplementary material for: Sequence Features Contributing to Chromosomal Rearrangements in Neisseria gonorrhoeae
Source: PLoS One. 2012 Sep 24;7(9):e46023. doi: 10.1371/journal.pone.0046023 (PMC3454330; doi:10.1371/journal.pone.0046023)
Supplement: Table S9 — Lysogenic dsDNA prophage NGOФ5 in N. gonorrhoeae strains FA1090, NCCP11945 and TCDC-NG08107. (XLS) [file pone.0046023.s009.xls]

## Sheet: Sheet1
Supplementary Figure 9: Lysogenic dsDNA prophage NGOФ5 in N. gonorrhoeae strains FA1090, NCCP11945 and TCDC-NG08107.
FA1090				NCCP11945				TCDC-NG08107				Notes	Annotations from Piekarowicz et al. 2007
CDS ID	Product	From	To	CDS ID	Product	From	To	CDS ID	Product	From	To
NGO0720	Putative phage associated protein	721256	721459	NGK_1168	Putative phage associated protein	951963	951760		Not annotated
NGO0721	Putative phage associated protein	721459	722472	NGK_1167	Putative phage associated protein	951760	950747	NGTW08_8097	Putative phage associated protein	881771	880707
NGO0722	Putative phage associated protein	722517	722657	NGK_1166	Putative phage associated protein	950702	950562		Not annotated
NGO0723/4	Putative phage associated protein‡	722896	723144	NGK_1165	Putative phage associated protein	950502	950074	NGTW08_0896	Putative phage associated protein	880462	880034
	Not present			NGK_1164	Hypothetical protein	949763	950026	NGTW08_0895	Hypothetical protein	879986	879714
	Not present			NGK_1163	Hypothetical protein	949636	949758	NGTW08_0894	Hypothetical protein	879719	879552
	Not present			NGK_1162	Hypothetical protein	949439	949612	NGTW08_0893	Hypothetical protein	879573	879400
	Not present			NGK_1161	Hypothetical protein	948999	949436	NGTW08_0892	Hypothetical protein	879397	878855
	Not present			NGK_1160	Plasmid maintenance system killer	948624	948917	NGTW08_0891	Hypothetical protein*	878763	878596
	Not present			NGK_1159	Plasmid maintenance system antidote protein, XRE family	948316	948627	NGTW08_0890	Plasmid maintenance system antidote protein, XRE family	878588	878277
NGO0725	Putative phage associated protein	723158	723466	NGK_1158	Putative phage associated protein	948300	948971	NGTW08_0889	Putative phage associated protein	878261	877932
	Not annotated			NGK_1157	P tail fibre protein	947859	946609	NGTW08_0888	putative tail fibre protein	877820	876570
	Not annotated			NGK_1156	Keratin 2A	946516	945971	NGTW08_0887	keratin 2A	876477	875932
	Not annotated			NGK_1155	Bacteriophage tail fibre protein	945974	945672	NGTW08_0886	bacteriophage tail fibre protein	875935	875633
	Not annotated			NGK_1154	Polyprotein	945632	945069	NGTW08_0885	Polyprotein	875593	875303
NGO0727	Putative baseplate protein*	726767	727315	NGK_1153	P baseplate protein	944978	944184	NGTW08_0884	Putative baseplate protein	875214	874159		Phage baseplate assembly protein
NGO0728	Putative phage associated protein	727336	728238	NGK_1150/1/2	Phage baseplate assembly protein V	944163	943837	NGTW08_0882/3	Putative phage associated protein	874138	873812		Phage baseplate assembly protein
	Not annotated			NGK_1149	mucin TcMUCII	943250	943128		Not annotated
NGO0729	Putative phage associated protein	728344	728556	NGK_1148	Putative phage associated protein	943155	942916	NGTW08_0881	Putative phage associated protein	873116	872877		Putative cI-like repressor
NGO0730	IS1016 transposase	728611	729264	NGK_1147	IS1016 transposase	942888	942235		Not present				IS1016C2 transposase
NGO0731	Putative phage associated protein	729286	729570	NGK_1146	Putative phage associated protein	942213	941929	NGTW08_0880	Putative phage associated protein	872738	872454
NGO0732	Putative phage associated protein	729607	729870	NGK_1145	Putative phage associated protein	941892	941629	NGTW08_0879	Putative phage associated protein	872417	872154
	Not annotated				Not annotated			NGTW08_0878	Hypothetical protein	872134	871886
	Not annotated			NGK_1144	Putative phage integrase	941400	940330	NGTW08_0877	Putative phage integrase	871925	870855
‡	Annotated as two CDSs in this strain.
*	CDS is shorter in this strain than in the others.
