# Supplementary material for: Sequence Features Contributing to Chromosomal Rearrangements in Neisseria gonorrhoeae
Source: PLoS One. 2012 Sep 24;7(9):e46023. doi: 10.1371/journal.pone.0046023 (PMC3454330; doi:10.1371/journal.pone.0046023)
Supplement: Table S10 — ssDNA prophage NGOФ6 in N. gonorrhoeae strains FA1090, NCCP11945 and TCDC-NG08107. (XLS) [file pone.0046023.s010.xls]

## Sheet: Sheet1
Supplementary Table 10: ssDNA prophage NGOФ6 in N. gonorrhoeae strains FA1090, NCCP11945 and TCDC-NG08107.
FA1090				NCCP11945				TCDC-NG08107
CDS ID	Product	From	To	CDS ID	Product	From	To	CDS ID	Product	From	To
NGO1137	Irg2 [ISNgo2 ]	1080185	1081147	NGK_1989	Irg2 [ISNgo2]	1651609	1652571	NGTW08_1581	irg1 [ISNgo2 ]	1566909	1567745
	Not annotated			NGK_1990	Hypothetical protein	1652672	1652785		Not annotated
	Not annotated			NGK_1991	Putative phage associated protein	1653083	1653331		Not annotated
NGO1138	Putative phage associated protein	1082262	1083347	NGK_1992	Putative phage associated protein	1653563	1654591	NGTW08_1582	Putative phage associated protein	1568588	1569673
NGO1139	Putative phage associated protein	1083352	1083648	NGK_1993	Putative phage associated protein	1654645	1654935	NGTW08_1583	Putative phage associated protein	1569683	1569973
NGO1140	TspB1	1083649	1085172	NGK_1994	TspB2	1654914	1656503	NGTW08_1584	TspB2	1569974	1571494
NGO1141	Putative phage associated protein	1085156	1085488		Not present			NGTW08_1585	Hypothetical protein	1571481	1571798
NGO1142	Putative phage associated protein	1085601	1085879	NGK_1995	Putative phage associated protein	1656890	1657168	NGTW08_1586	Putative phage associated protein	1571926	1572081
NGO1143	Putative phage associated protein	1085886	1086104	NGK_1996	Putative phage associated protein	1657175	1657393	NGTW08_1587	Putative phage associated protein	1572211	1572429
NGO1144	Putative phage associated protein	1086190	1086393	NGK_1997	Putative phage associated protein	1657479	1657682	NGTW08_1588	Putative phage associated protein	1572515	1572718
NGO1145	Putative phage associated protein	1086407	1086718	NGK_1998	Putative phage associated protein	1657696	1658007	NGTW08_1589	Putative phage associated protein	1572732	1573043
NGO1146	Putative phage associated protein	1086789	1088060	NGK_1999	Putative phage associated protein	1658021	1659349	NGTW08_1590	Putative phage associated protein	1573057	1574385
NGO1147	Hypothetical protein	1088047	1088271	NGK_2000	Hypothetical protein	1659336	1659560	NGTW08_1591	Hypothetical protein	1574372	1574596
