# Supplementary material for: Sequence Features Contributing to Chromosomal Rearrangements in Neisseria gonorrhoeae
Source: PLoS One. 2012 Sep 24;7(9):e46023. doi: 10.1371/journal.pone.0046023 (PMC3454330; doi:10.1371/journal.pone.0046023)
Supplement: Table S11 — ssDNA prophage NGOФ7 in N. gonorrhoeae strains FA1090, NCCP11945 and TCDC-NG08107. (XLS) [file pone.0046023.s011.xls]

## Sheet: Sheet1
Supplementary Table 11: ssDNA prophage NGOФ7 in N. gonorrhoeae strains FA1090, NCCP11945 and TCDC-NG08107.
FA1090				NCCP11945				TCDC-NG08107
CDS ID	Product	From	To	CDS ID	Product	From	To	CDS ID	Product	From	To
NGO1262	Irg5 [ISNgo2]	1215967	1216929	NGK_1477	Irg1 [ISNgo2]	1220249	1221211	NGTW08_1156	Irg1 [ISNgo2]	1145389	1146225
	Not present			NGK_1478	Putative phage associated protein	1221846	1222094		Not present
NGO1263	Putative phage associated protein	1217922	1219007	NGK_1479	Putative phage associated protein	1222326	1222354	NGTW08_1157	Putative phage associated protein	1147148	1148233
NGO1264	Putative phage associated protein	1219017	1219307	NGK_1480	Putative phage associated protein	1223408	1223698	NGTW08_1158	Putative phage associated protein	1148243	1148533
NGO1265	TspB3	1219308	1220831	NGK_1481	TspB2	1223677	1225266	NGTW08_1159	TspB2	1148534	1150054
NGO1266	Putative phage associated protein	1220815	1221147		Not present			NGTW08_1160	Hypothetical protein	1150041	1150358
NGO1267	Putative phage associated protein	1221260	1221538	NGK_1482	Putative phage associated protein	1225653	1225931	NGTW08_1161	Putative phage associated protein	1150486	1150641
NGO1268	Putative phage associated protein	1221545	1221829	NGK_1483	Putative phage associated protein	1225938	1226222	NGTW08_1162	Putative phage associated protein	1150771	1151055
NGO1269	Putative phage associated protein	1221837	1222034	NGK_1484	Putative phage associated protein	1226230	1226427	NGTW08_1163	Putative phage associated protein	1151063	1151260
NGO1270	Putative phage associated protein	1222039	1222383	NGK_1485	Putative phage associated protein	1226432	1226722	NGTW08_1164	Putative phage associated protein	1151265	1151555
