# Supplementary material for: Sequence Features Contributing to Chromosomal Rearrangements in Neisseria gonorrhoeae
Source: PLoS One. 2012 Sep 24;7(9):e46023. doi: 10.1371/journal.pone.0046023 (PMC3454330; doi:10.1371/journal.pone.0046023)
Supplement: Table S12 — ssDNA prophage NGOФ8 in N. gonorrhoeae strains FA1090, NCCP11945 and TCDC-NG08107. (XLS) [file pone.0046023.s012.xls]

## Sheet: Sheet1
Supplementary Table 12: ssDNA prophage NGOФ8 in N. gonorrhoeae strains FA1090, NCCP11945 and TCDC-NG08107.
FA1090				NCCP11945				TCDC-NG08107
CDS ID	Product	From	To	CDS ID	Product	From	To	CDS ID	Product	From		To
NGO1164	Irg3 [ISNgo2]	1103017	1103979	NGK_1947	Irg2 [ISNgo2]	1607649	1608611	NGTW08_1545	Irg1 [ISNgo2]	1524018	1524854
	Not annotated			NGK_1948	Hypothetical protein	1608712	1608825		Not annotated
	Not annotated			NGK_1949	Putative phage associated protein	1609137	1609385	R	Not annotated
NGO1165	Putative phage associated protein	1104972	1106057	NGK_1950	Putative phage associated protein	1609617	1610645	NGTW08_1546	Putative phage associated protein	1525697	1526782
NGO1166	Putative phage associated protein	1106062	1106358	NGK_1951	Putative phage associated protein	1610699	1610989	NGTW08_1547	Putative phage associated protein	1526792	1527082
NGO1167	TspB2	1106359	1107939	NGK_1952	TspB2	1610968	1612557	NGTW08_1548	TspB2	1527083	1528603
	Not annotated				Not annotated			NGTW08_1549	Hypothetical protein	1528590	1528907
	Not annotated			NGK_1953	Putative phage associated protein	1612944	1613222	NGTW08_1550	Putative phage associated protein	1529035	1529190
NGO1168	Putative phage associated protein	1108606	1108890	NGK_1954	Putative phage associated protein	1613229	1613513	NGTW08_1551	Putative phage associated protein	1529320	1529604
NGO1169	Putative phage associated protein	1108898	1109095	NGK_1955	Putative phage associated protein	1613521	1613718	NGTW08_1552	Putative phage associated protein	1529612	1529809
NGO1170	Putative phage associated protein	1109100	1109444	NGK_1956	Putative phage associated protein	1613723	1614013	NGTW08_1553	Putative phage associated protein	1529814	1530158
