# Supplementary material for: Sequence Features Contributing to Chromosomal Rearrangements in Neisseria gonorrhoeae
Source: PLoS One. 2012 Sep 24;7(9):e46023. doi: 10.1371/journal.pone.0046023 (PMC3454330; doi:10.1371/journal.pone.0046023)
Supplement: Table S13 — ssDNA prophage NGOФ9 in N. gonorrhoeae strains FA1090, NCCP11945 and TCDC-NG08107. (XLS) [file pone.0046023.s013.xls]

## Sheet: Sheet1
Supplementary Table 13: ssDNA prophage NGOФ9 in N. gonorrhoeae strains FA1090, NCCP11945 and TCDC-NG08107.
FA1090				NCCP11945				TCDC-NG08107
CDS ID	Product	From	To	CDS ID	Product	From	To	CDS ID	Product	From	To
NGO1641	Irg6 [ISNgo2]	1599378	1600340	NGK2022	Irg2 [ISNgo2]	1674315	1675277	NGTW08_1606	Irg1 [ISNgo2]	1590032	1589763
	Not present			NGK2023	Hypothetical protein	1675378	1675491		Not present
NGO1642	Putative phage associated protein	1600891	1601214	NGK2024	Putative phage associated protein	1675803	1676051		Not present
NGO1643	Putative phage associated protein	1601335	1602420	NGK2025	Putative phage associated protein	1676283	1677311	NGTW08_1607	Putative phage associated protein	1590606	1591691
NGO1645	Putative phage associated protein	1602430	1602720	NGK2026	Putative phage associated protein	1677365	1677655	NGTW08_1608	Putative phage associated protein	1591701	1591991
	Not annotated			NGK2027	TspB3	1677634	1678584	NGTW08_1609	TspB3	1591992	1592921
NGO1646	Putative phage associated protein	1603894	1604178	NGK2028	Putative integral membrane protein	1678947	1679072	NGTW08_1610	Putative phage associated protein	1593125	1593409
NGO1647	Putative phage associated protein	1604179	1605366	NGK2029	Putative phage associated protein	1679073	1680260	NGTW08_1611	Putative phage associated protein	1593410	1594597
NGO1648	Irg7 [ISNgo3]	1605581	1606537	NGK2030	Irg7 [ISNgo3]	1680523	1681419	NGTW08_1612	Irg7 [ISNgo3]	1594860	1595768
